# Supplementary material for: Patient and Clinical Factors at Admission Affect the Levels of Neutralizing Antibodies Six Months after Recovering from COVID-19
Source: Viruses. 2022 Jan 2;14(1):80. doi: 10.3390/v14010080 (PMC8779922; doi:10.3390/v14010080)
Supplement: Supplementary file 1 [file viruses-14-00080-s001.zip]

Archive with 1 entries (1 files):
- viruses-1483482-supplementary.pdf
